# Supplementary material for: Pain Standards for Accredited Healthcare Organizations (ACDON Project): A Mixed Methods Study
Source: J Pers Med. 2021 Feb 5;11(2):102. doi: 10.3390/jpm11020102 (PMC7914789; doi:10.3390/jpm11020102)
Supplement: Supplementary file 1 [file jpm-11-00102-s001.zip]

Archive with 2 entries (2 files):
- jpm-1063820 supplementary materials/Table S1.docx
- jpm-1063820 supplementary materials/Table S2.docx
